# Supplementary material for: Relationships between Anxiety, Repetitive Behavior and Parenting Stress: A Comparative Study between Individuals with Autism from Spain and Colombia
Source: Brain Sci. 2024 Sep 9;14(9):910. doi: 10.3390/brainsci14090910 (PMC11430657; doi:10.3390/brainsci14090910)
Supplement: Supplementary file 1 [file brainsci-14-00910-s001.zip]

Archive with 1 entries (1 files):
- brainsci-3137051-supplementary.pdf
